# Supplementary material for: Plantar Pressure Responses to Backpack Load in Long-Distance Hikers: A Cross-Sectional Observational Study
Source: J Funct Morphol Kinesiol. 2026 Jan 15;11(1):36. doi: 10.3390/jfmk11010036 (PMC12821408; doi:10.3390/jfmk11010036)
Supplement: Supplementary file 1 [file jfmk-11-00036-s001.zip]

Archive with 1 entries (1 files):
- jfmk-4015411-supplementary.pdf
